# Supplementary material for: Licochalcone D from Glycyrrhiza uralensis Improves High-Glucose-Induced Insulin Resistance in Hepatocytes
Source: Int J Mol Sci. 2024 Sep 19;25(18):10066. doi: 10.3390/ijms251810066 (PMC11432222; doi:10.3390/ijms251810066)
Supplement: Supplementary file 1 [file ijms-25-10066-s001.zip]

Archive with 2 entries (2 files):
- Supplementary Material_YG Lee_IJMS.pdf
- Table S1.pdf
